# Supplementary material for: Overwintering Does Not Affect Microbiota Diversity in Halyomorpha halys : Implications for Its Ecology and Management
Source: Environ Microbiol Rep. 2025 Jun 10;17(3):e70116. doi: 10.1111/1758-2229.70116 (PMC12149765; doi:10.1111/1758-2229.70116)
Supplement: Supplementary file 2 — Data S2. Supporting Tables. [file EMI4-17-e70116-s002.xlsx]

## Sheet: Table S1
Table S1. Relative abundance (%) of Pantoea, Commensalibacter and Yokenella in analyzed individuals of H. halys. OV = overwintered, BS = Besenello, TN = Trento, SM = San Michele all'Adige, DN = Denno.
Sample ID	Overwintered	Population	Pantoea	Commensalibacter	Yokenella
OV1	Yes	BS	99.22	0.05	0
OV10	Yes	BS	98.19	0.14	0
OV13	Yes	BS	59.69	38.22	0
OV3	Yes	BS	46.89	35.86	0
OV6	Yes	BS	97.47	0.04	0
BS1	No	BS	96.59	0.06	0
BS10	No	BS	97.63	0.04	0
BS2	No	BS	93.09	0.13	0
BS3	No	BS	90.64	0.04	0.05
BS4	No	BS	76.96	0.02	0.04
BS5	No	BS	50.27	43.75	0
BS6	No	BS	98.81	0.06	0
BS7	No	BS	89.09	0.09	0.01
BS8	No	BS	91.61	0.06	0
BS9	No	BS	42.2	0.06	0
OV11	Yes	TN	79.52	20.13	0
OV15	Yes	TN	29.68	67.85	0
OV18	Yes	TN	6.38	92.91	0
OV19	Yes	TN	22.56	76.54	0
OV4	Yes	TN	0.94	16.55	0
OV9	Yes	TN	63.86	35.61	0
TN1	No	TN	60.51	37.41	0.09
TN10	No	TN	0.94	5.77	86.62
TN2	No	TN	0.36	4.68	94.41
TN3	No	TN	5.33	10.4	0.13
TN4	No	TN	16.55	82.76	0.02
TN5	No	TN	0.7	1.43	97.31
TN6	No	TN	37.1	62.2	0.1
TN7	No	TN	0.99	11.99	80.27
TN8	No	TN	0.54	45.45	53.94
TN9	No	TN	2.62	73.72	22.53
OV12	Yes	SM	89.51	0.28	0
OV14	Yes	SM	78.27	18.27	0.05
OV21	Yes	SM	84	3.58	0.69
OV8	Yes	SM	91.99	0.1	0.04
SM1	No	SM	9.56	89.23	0.05
SM10	No	SM	4.78	0.33	90.69
SM11	No	SM	78.43	0.13	0.03
SM2	No	SM	80.63	0.15	0.05
SM3	No	SM	89.41	0.52	0
SM4	No	SM	49.31	48.99	0
SM5	No	SM	55	0.08	0
SM7	No	SM	21.69	77.58	0
SM8	No	SM	92.28	0.29	0
SM9	No	SM	57.6	0.19	38.69
OV16	Yes	DN	45.75	47.26	0.02
OV17	Yes	DN	4.65	90.86	0
OV2	Yes	DN	19.03	80.43	0.05
OV20	Yes	DN	13.13	69.9	0
OV5	Yes	DN	86.66	0.12	0
OV7	Yes	DN	50.13	0.11	0
DN1	No	DN	36.05	60.84	0
DN10	No	DN	32.35	64.12	0
DN2	No	DN	25.83	53.02	0
DN3	No	DN	96.12	0.07	0
DN4	No	DN	0.67	41.82	0
DN5	No	DN	12.05	85.83	0.02
DN6	No	DN	7.94	90.31	0
DN7	No	DN	8.43	59.14	0
DN8	No	DN	83.16	12.13	0
DN9	No	DN	63.28	2.42	0

## Sheet: Table S2
Table S2. Summary statistics of Pantoea, Commensalibacter and Yokenella in analyzed H. halys. sd = standard deviation.
Population	Overwintered	Pantoea_mean	Pantoea_sd	Commensalibacter_mean	Commensalibacter_sd	Yokenella_mean	Yokenella_sd
BS	No	82.6885	20.2527	4.42947	13.8147	0.0103596	0.0190281
BS	Yes	80.2919	25.0686	14.8604	20.2615	0	0
DN	No	36.5868	33.4429	46.9706	32.4627	0.00171947	0.00543743
DN	Yes	36.5597	30.507	48.1143	39.8846	0.0120153	0.0213034
SM	No	53.8677	32.4936	21.7488	35.9806	12.9512	29.8959
SM	Yes	85.9402	6.1064	5.55503	8.6234	0.19409	0.331391
TN	No	12.5637	20.4699	33.5814	31.0037	43.54	43.1872
TN	Yes	33.8207	31.5233	51.5984	31.8361	0	0
BS	Overall	81.8896	21.0856	7.90645	16.306	0.00690639	0.0160721
DN	Overall	36.5766	31.3255	47.3995	34.1011	0.0055804	0.0139828
SM	Overall	63.0313	31.0748	17.122	31.1618	9.30635	25.5843
TN	Overall	20.5351	26.3745	40.3378	31.5553	27.2125	39.9126
Overall	No	46.4267	36.9231	26.6826	32.5387	14.1258	31.0017
Overall	Yes	55.5953	34.6406	33.0856	33.9049	0.0404025	0.149833
Overall	Overall	49.5831	36.1308	28.8869	32.8753	9.27675	25.8894

## Sheet: Table S3
Table S3. Results of PERMANOVA analysis based on Bray-Curtis and Jaccard distances and considering interaction and not interaction between Populations.
Distance method	Population	R2	F-statistic	p-value
Jaccard	BS	0.04997	0.6838	0.891
	TN	0.19263	3.3403	0.002
	SM	0.0687	0.8852	0.648
	DN	0.05609	0.8319	0.591
Bray-Curtis	BS	0.05376	0.7386	0.529
	TN	0.20085	3.5186	0.041
	SM	0.08555	1.1226	0.326
	DN	0.00032	0.0045	0.984

## Sheet: Table S4
Table S4. Taxonomy and overall log2 fold change value of the significant ASVs (p < 0.05) that were found to be differentially present in the comparison of overwintered vs. not overwintered individuals. A positive value means that the relative ASV presence was significantly higher in the overwintered samples. A negative value means that the relative ASV presence was significantly higher in the not…
Population	ID	Phylum	Class	Order	Family	Genus	Log2fold change (Overwintering: Yes-No)
Besenello (BS)	ASV2228	Proteobacteria	Gammaproteobacteria	Enterobacterales	Enterobacteriaceae	Yokenella	-24.732
	ASV321	Patescibacteria	Saccharimonadia	Saccharimonadales	NA	NA	-24.7777
	ASV2512	Bacteroidota	Bacteroidia	Flavobacteriales	Weeksellaceae	Chryseobacterium	19.8051
	ASV2515	Proteobacteria	Gammaproteobacteria	Legionellales	Legionellaceae	Legionella	-23.6294
	ASV2541	Actinobacteriota	Thermoleophilia	Solirubrobacterales	Solirubrobacteraceae	Solirubrobacter	-26.5053
	ASV2429	Proteobacteria	Alphaproteobacteria	Caulobacterales	Caulobacteraceae	Caulobacter	-18.3024
Trento North (TN)	ASV2228	Proteobacteria	Gammaproteobacteria	Enterobacterales	Enterobacteriaceae	Yokenella	-36.7248
	ASV2512	Bacteroidota	Bacteroidia	Flavobacteriales	Weeksellaceae	Chryseobacterium	40.8569
	ASV1236	Firmicutes	Bacilli	Exiguobacterales	Exiguobacteraceae	Exiguobacterium	-22.1253
	ASV1751	Actinobacteriota	Actinobacteria	Micrococcales	Micrococcaceae	Kocuria	18.7075
	ASV1719	Proteobacteria	Alphaproteobacteria	Caulobacterales	Caulobacteraceae	Brevundimonas	15.3961
	ASV1981	Actinobacteriota	Actinobacteria	Micrococcales	Dermabacteraceae	Brachybacterium	19.8641
	ASV2063	Actinobacteriota	Actinobacteria	Micrococcales	Microbacteriaceae	Microbacterium	17.4597
	ASV88	Actinobacteriota	Actinobacteria	Micrococcales	Microbacteriaceae	Microterricola	17.0194
	ASV2201	NA	NA	NA	NA	NA	-27.4521
	ASV246	Firmicutes	Bacilli	Bacillales	Planococcaceae	Planomicrobium	-21.0317
	ASV796	Actinobacteriota	Actinobacteria	Frankiales	Nakamurellaceae	Nakamurella	18.5266
	ASV1632	Actinobacteriota	Actinobacteria	Micrococcales	Microbacteriaceae	Frigoribacterium	-18.6722
	ASV2084	Actinobacteriota	Actinobacteria	Micrococcales	Microbacteriaceae	Rathayibacter	18.0686
	ASV2541	Actinobacteriota	Thermoleophilia	Solirubrobacterales	Solirubrobacteraceae	Solirubrobacter	22.5897
Population	ID	Phylum	Class	Order	Family	Genus	Log2fold change (Overwintering: Yes-No)
San Michele all'Adige (SM)	ASV2512	Bacteroidota	Bacteroidia	Flavobacteriales	Weeksellaceae	Chryseobacterium	-36.4636
	ASV225	Proteobacteria	Gammaproteobacteria	Burkholderiales	Comamonadaceae	Delftia	23.5494
	ASV796	Actinobacteriota	Actinobacteria	Frankiales	Nakamurellaceae	Nakamurella	22.9025
	ASV2133	Proteobacteria	Alphaproteobacteria	Sphingomonadales	Sphingomonadaceae	Novosphingobium	-23.4748
	ASV2319	Proteobacteria	Gammaproteobacteria	Pseudomonadales	Moraxellaceae	Acinetobacter	-15.2677
	ASV246	Firmicutes	Bacilli	Bacillales	Planococcaceae	Planomicrobium	-21.5937
	ASV1391	Firmicutes	Bacilli	Paenibacillales	Paenibacillaceae	Saccharibacillus	-17.313
	ASV1941	Actinobacteriota	Actinobacteria	Micrococcales	Micrococcaceae	Micrococcus	-23.2496
	ASV2541	Actinobacteriota	Thermoleophilia	Solirubrobacterales	Solirubrobacteraceae	Solirubrobacter	-22.2648
Denno (DN)	ASV321	Patescibacteria	Saccharimonadia	Saccharimonadales	NA	NA	-18.7066
	ASV2515	Proteobacteria	Gammaproteobacteria	Legionellales	Legionellaceae	Legionella	22.7942
	ASV2201	NA	NA	NA	NA	NA	-22.5065

## Sheet: Table S5
Table S5. Nosema detection in samples. Results from Sanger amplicon sequencing.
ID	Subject	Population	Reads	Overwintered	Nosema detection
METABUG-OV1	OV1	BS	151933	Yes	No
METABUG-OV10	OV10	BS	80465	Yes	No
METABUG-OV11	OV11	TN	84792	Yes	No
METABUG-OV12	OV12	SM	101357	Yes	No
METABUG-OV13	OV13	BS	79141	Yes	No
METABUG-OV14	OV14	SM	82705	Yes	No
METABUG-OV15	OV15	TN	158761	Yes	No
METABUG-OV16	OV16	DN	111904	Yes	No
METABUG-OV17	OV17	DN	145156	Yes	No
METABUG-OV18	OV18	TN	132176	Yes	No
METABUG-OV19	OV19	TN	128724	Yes	No
METABUG-OV2	OV2	DN	93461	Yes	No
METABUG-OV20	OV20	DN	103317	Yes	No
METABUG-OV21	OV21	SM	106534	Yes	No
METABUG-OV3	OV3	BS	109396	Yes	Yes
METABUG-OV4	OV4	TN	124338	Yes	No
METABUG-OV5	OV5	DN	106500	Yes	No
METABUG-OV6	OV6	BS	96619	Yes	Yes
METABUG-OV7	OV7	DN	68841	Yes	No
METABUG-OV8	OV8	SM	82139	Yes	No
METABUG-OV9	OV9	TN	88174	Yes	Yes
METABUG-SMA1	SM1	SM	134429	No	No
METABUG-SMA10	SM10	SM	69063	No	No
METABUG-SMA11	SM11	SM	88853	No	No
METABUG-SMA2	SM2	SM	111939	No	No
METABUG-SMA3	SM3	SM	144864	No	No
METABUG-SMA4	SM4	SM	94630	No	No
METABUG-SMA5	SM5	SM	142644	No	No
METABUG-SMA7	SM7	SM	119329	No	No
METABUG-SMA8	SM8	SM	120891	No	No
METABUG-SMA9	SM9	SM	71052	No	No
METABUG-TNN1	TN1	TN	79426	No	No
METABUG-TNN10	TN10	TN	64645	No	Yes
METABUG-TNN2	TN2	TN	65242	No	No
METABUG-TNN3	TN3	TN	70810	No	No
METABUG-TNN4	TN4	TN	69895	No	Yes
METABUG-TNN5	TN5	TN	60585	No	Yes
METABUG-TNN6	TN6	TN	82735	No	No
METABUG-TNN7	TN7	TN	64083	No	No
METABUG-TNN8	TN8	TN	52789	No	Yes
METABUG-TNN9	TN9	TN	110681	No	No
METABUG-TNS1	BS1	BS	101286	No	No
METABUG-TNS10	BS10	BS	46234	No	Yes
METABUG-TNS2	BS2	BS	96366	No	No
METABUG-TNS3	BS3	BS	112413	No	No
METABUG-TNS4	BS4	BS	115519	No	Yes
METABUG-TNS5	BS5	BS	87184	No	No
METABUG-TNS6	BS6	BS	79105	No	Yes
METABUG-TNS7	BS7	BS	86864	No	Yes
METABUG-TNS8	BS8	BS	85972	No	Yes
METABUG-TNS9	BS9	BS	63926	No	Yes
METABUG-VN1	DN1	DN	105179	No	No
METABUG-VN10	DN10	DN	108967	No	No
METABUG-VN2	DN2	DN	78142	No	No
METABUG-VN3	DN3	DN	78872	No	No
METABUG-VN4	DN4	DN	65179	No	No
METABUG-VN5	DN5	DN	145394	No	No
METABUG-VN6	DN6	DN	124784	No	No
METABUG-VN7	DN7	DN	73001	No	No
METABUG-VN8	DN8	DN	56897	No	No
METABUG-VN9	DN9	DN	88391	No	No

## Sheet: Table S6
Table S6. ANOSIM analysis based on Bray-Curtis and Jaccard distances and considering interaction and not interaction between Populations.
Population	Distance	R	p
BS	Bray	-0.005091	0.4415
	Jaccard	0.01018	0.4349
TN	Bray	0.2283	0.038
	Jaccard	0.4894	0.0018
SM	Bray	-0.2304	0.9981
	Jaccard	-0.08137	0.6364
DN	Bray	-0.125	0.9423
	Jaccard	-0.1047	0.8897

## Sheet: Table S7
Table S7. Cliff's delta results for effect size investigation between population and overwintering for Shannon, Chao1, Bray-Curtis (Bray) and Jaccard estimates. CI = confidence interval.
Population	Index	delta	CI	effect
BS	Shannon	0.2	(-0.3790948, 0.6665268)	small
	Chao1	0.12	(-0.3653199, 0.5540272)	negligible
	Bray	-0.056	(-0.2123534, 0.1035020)	negligible
	Jaccard	-0.119	(-0.27683224, 0.04557934)	negligible
TN	Shannon	0.1	(-0.4774769, 0.6171456)	negligible
	Chao1	-0.6	(-0.884173644, 0.008281688)	large
	Bray	0.042	(-0.1038218, 0.1854094)	negligible
	Jaccard	-0.133	(-0.27143608, 0.01173956)	negligible
SM	Shannon	0.2	(-0.4489605, 0.7108316)	small
	Chao1	-0.375	(-0.7853104, 0.2642013)	medium
	Bray	0.325	(0.1498514, 0.4803712)	small
	Jaccard	0.067	(-0.1124822, 0.2429043)	negligible
DN	Shannon	-0.067	(-0.5859842, 0.4914701)	negligible
	Chao1	-0.333	(-0.7678416, 0.3112240)	medium
	Bray	0.026	(-0.1214468, 0.1713935)	negligible
	Jaccard	0.152	(0.000476258, 0.297099382)	small
